# Supplementary material for: Toward Unsupervised Capacity Assessments for Gait in Neurorehabilitation: Validation Study
Source: J Med Internet Res. 2025 Mar 26;27:e66123. doi: 10.2196/66123 (PMC11982751; doi:10.2196/66123)
Supplement: Multimedia Appendix 3 [file jmir_v27i1e66123_app3.xlsx]

## Sheet: Dataset
ID	Sex	Age	Type of Ambulator	Period	Sequence	measurement	Test	Speed ( m/s)	Cadence (steps/minute)	Stride (m)	IMI Interest/Enjoyment	IMI Perceived Competence	IMI Pressure/Tension	IMI Effort/Importance
3	m	53	Household Ambulator	1	A	M1	ST	0.32	67.565	0.515	3.66667	2	4	4
3	m	53	Household Ambulator	2	A	M1	UST	0.325	67.87	0.525	1.33333	1	5.66667	2.8
3	m	53	Household Ambulator	3	A	M2	ST	0.25	66.05	0.41	1	1.66667	7	4
3	m	53	Household Ambulator	4	A	M2	UST	0.33	67.925	0.54	1.33333	2.33333	1	4.6
5	f	53	Community ambulator	1	B	M1	UST	1.355	124.71	1.335	1.66667	5.33333	1	3.4
5	f	53	Community ambulator	2	B	M1	ST	1.12	113.83	1.12	1.66667	7	1	3.6
5	f	53	Community ambulator	3	B	M2	UST	1.295	118.77	1.335	2	7	1	2.4
5	f	53	Community ambulator	4	B	M2	ST	1.28	121.01	1.32	4	6	1	2.8
6	f	40	Community ambulator	1	B	M1	UST	0.915	108.675	1.045	4.33333	4	2.33333	4.6
6	f	40	Community ambulator	2	B	M1	ST	0.835	105.175	0.97	4.33333	4.66667	3.33333	4.4
6	f	40	Community ambulator	3	B	M2	UST	0.91	112.61	0.98	5	5	2	4.2
6	f	40	Community ambulator	4	B	M2	ST	0.835	107.02	0.955	4	4.66667	3.33333	4
8	m	45	Community ambulator	1	B	M1	UST	1.255	110.515	1.405	5.66667	7	1	4.6
8	m	45	Community ambulator	2	B	M1	ST	1.34	115.005	1.46	6.33333	7	1	5.4
8	m	45	Community ambulator	3	B	M2	UST	1.305	113.43	1.425	5	7	1	7
8	m	45	Community ambulator	4	B	M2	ST	1.43	119.32	1.495	5.33333	7	1	5.8
9	m	45	Community ambulator	1	A	M1	ST	1.015	100.605	1.23	3	4.66667	5.33333	5.8
9	m	45	Community ambulator	2	A	M1	UST	0.995	95.67	1.26	3	3.66667	2	5
9	m	45	Community ambulator	3	A	M2	ST	1.175	105.72	1.33	5	5.33333	3	5.4
9	m	45	Community ambulator	4	A	M2	UST	0.83	104.76	0.905	3	5.33333	1	5.8
10	m	51	Community ambulator	1	B	M1	UST	0.97	106.8	1.095	4.66667	5.33333	1	5
10	m	51	Community ambulator	2	B	M1	ST	1.09	107.655	1.245	4.66667	6	1	5.2
10	m	51	Community ambulator	3	B	M2	UST	1.245	115.31	1.31	4.66667	7	1	5.6
10	m	51	Community ambulator	4	B	M2	ST	1.12	107.59	1.285	4.66667	6	1	5.2
11	m	63	Community ambulator	1	A	M1	ST	1.35	121.475	1.36	4	5	1.66667	3.4
11	m	63	Community ambulator	2	A	M1	UST	1.36	119.97	1.4	4.33333	5	1.66667	5
11	m	63	Community ambulator	3	A	M2	ST	1.295	119.37	1.34	3.66667	4.66667	2.66667	4.4
11	m	63	Community ambulator	4	A	M2	UST	1.345	120.53	1.39	4	5	2.66667	4.8
12	f	89	Limited community ambulator	1	A	M1	ST	0.575	92.575	0.76	3	1	1	3.4
12	f	89	Limited community ambulator	2	A	M1	UST	0.74	110.375	0.8	4	3.66667	1	5.2
12	f	89	Limited community ambulator	3	A	M2	ST	0.62	103.235	0.725	3.66667	5	1	6.4
12	f	89	Limited community ambulator	4	A	M2	UST	0.7	103.97	0.825	1.66667	5.66667	1	5.8
14	m	48	Community ambulator	1	B	M1	UST	1.07	113.005	1.19	1	7	1	2.8
14	m	48	Community ambulator	2	B	M1	ST	1.05	111.695	1.175	1	7	1	4
14	m	48	Community ambulator	3	B	M2	UST	1.075	115.465	1.15	1	7	1	2.2
14	m	48	Community ambulator	4	B	M2	ST	1.035	112.47	1.155	1	7	1	4.2
15	m	73	Community ambulator	1	B	M1	UST	1.395	151.235	1.12	6	6	1	4.8
15	m	73	Community ambulator	2	B	M1	ST	1.19	132.915	1.09	5.66667	6	1	5.2
15	m	73	Community ambulator	3	B	M2	UST	1.32	149.555	1.085	6	6	1	5.4
15	m	73	Community ambulator	4	B	M2	ST	1.115	125.92	1.085	5.33333	6	1	5.2
16	m	64	Community ambulator	1	A	M1	ST	1.505	120.56	1.565	6.66667	6	1	3.8
16	m	64	Community ambulator	2	A	M1	UST	1.28	118.755	1.34	6	4.33333	1	5.6
16	m	64	Community ambulator	3	A	M2	ST	1.21	114.57	1.335	5.66667	5.33333	1.66667	4
16	m	64	Community ambulator	4	A	M2	UST	1.32	118.71	1.375	6	6.33333	1.33333	3.6
17	m	54	Limited community ambulator	1	A	M1	ST	0.55	90.94	0.76	4.33333	4.66667	1	4.2
17	m	54	Limited community ambulator	2	A	M1	UST	0.47	78.09	0.715	3.33333	4	2	4
17	m	54	Limited community ambulator	3	A	M2	ST	0.485	86.1	0.69	3.33333	3.66667	1.33333	3.8
17	m	54	Limited community ambulator	4	A	M2	UST	0.51	77.36	0.815	3.33333	4	2.33333	4
18	f	74	Community ambulator	1	B	M1	UST	1.205	117.9	1.27	2.33333	3.33333	5	1
18	f	74	Community ambulator	2	B	M1	ST	1.23	117.925	1.275	1	2.66667	3	3.2
18	f	74	Community ambulator	3	B	M2	UST	1.18	110.795	1.3	1	5.33333	4.66667	3
18	f	74	Community ambulator	4	B	M2	ST	1.285	123.655	1.29	1	1	1	3.4
19	f	84	Community ambulator	1	B	M1	UST	0.995	106.09	1.145	4	5.33333	1	4.2
19	f	84	Community ambulator	2	B	M1	ST	1.005	102.495	1.205	6.33333	5.33333	1.66667	3.8
19	f	84	Community ambulator	3	B	M2	UST	1.155	115.245	1.235	7	5	3	3.8
19	f	84	Community ambulator	4	B	M2	ST	1.01	109.375	1.165	7	5.66667	1	4.2
20	f	85	Community ambulator	1	A	M1	ST	1.09	119.065	1.105	5	6	1	4.4
20	f	85	Community ambulator	2	A	M1	UST	1.165	123.46	1.165	6.33333	6.66667	1.33333	6
20	f	85	Community ambulator	3	A	M2	ST	1.09	121.705	1.1	6.33333	6	1	3.4
20	f	85	Community ambulator	4	A	M2	UST	1.225	121.28	1.23	5.66667	6.33333	1	5.6
22	m	53	Community ambulator	1	A	M1	ST	0.895	122.665	0.88	6	4.66667	6	3.8
22	m	53	Community ambulator	2	A	M1	UST	1.13	133.23	1.01	5.66667	4	4.66667	3.4
22	m	53	Community ambulator	3	A	M2	ST	0.985	123.7	0.95	5	6	1	4
22	m	53	Community ambulator	4	A	M2	UST	1.205	128.235	1.095	7	6.33333	1.66667	4.8
24	f	67	Limited community ambulator	1	B	M1	UST	0.525	81.365	0.795	4.33333	6	4	4.4
24	f	67	Limited community ambulator	2	B	M1	ST	0.51	81.935	1.17	4.66667	6	1	4.8
24	f	67	Limited community ambulator	3	B	M2	UST	0.655	92.905	0.87	4.33333	5.33333	4	4.8
24	f	67	Limited community ambulator	4	B	M2	ST	0.685	94.28	0.905	4.66667	5	4	4.2
25	f	59	Community ambulator	1	B	M1	UST	1.07	114.75	1.14	4	6.33333	1	3.2
25	f	59	Community ambulator	2	B	M1	ST	1.275	128.195	1.22	4	7	1	3.4
25	f	59	Community ambulator	3	B	M2	UST	0.96	107.945	1.09	4	7	1	3.2
25	f	59	Community ambulator	4	B	M2	ST	1.25	124.285	1.23	4	7	1	3
26	f	73	Community ambulator	1	B	M1	UST	0.955	128.375	0.895	4	3	5	4.2
26	f	73	Community ambulator	2	B	M1	ST	0.895	133.095	0.82	4	4	3.66667	3.8
26	f	73	Community ambulator	3	B	M2	UST	0.865	131.325	0.8	4	3.66667	3	4.2
26	f	73	Community ambulator	4	B	M2	ST	0.855	126.95	0.815	4	5	3.33333	4.2
27	m	89	Community ambulator	1	B	M1	UST	1.08	110.675	1.185	4	4.33333	3.66667	3.6
27	m	89	Community ambulator	2	B	M1	ST	1.16	123.655	1.145	4	5	2	3.4
27	m	89	Community ambulator	3	B	M2	UST	0.855	106.04	0.98	4	5	3	3.6
27	m	89	Community ambulator	4	B	M2	ST	0.895	105.455	1.03	4	6	2	4
